# Supplementary material for: Correlation between Eye Movements and Asthenopia: A Prospective Observational Study
Source: J Clin Med. 2022 Nov 28;11(23):7043. doi: 10.3390/jcm11237043 (PMC9739550; doi:10.3390/jcm11237043)
Supplement: Supplementary file 1 [file jcm-11-07043-s001.zip]

Archive with 1 entries (1 files):
- jcm-2047614-supplementary.pdf
